# Supplementary material for: Clinical Efficacy of SPARC-Modified Mesenchymal Stem Cells for the Treatment of Dog Skin Wounds
Source: Vet Sci. 2026 Feb 26;13(3):222. doi: 10.3390/vetsci13030222 (PMC13030800; doi:10.3390/vetsci13030222)
Supplement: Supplementary file 1 [file vetsci-13-00222-s001.zip]

Archive with 1 entries (1 files):
- vetsci-4118021-supplementary.pdf
